# Supplementary material for: Pemphigoid Antibodies in Patients with Oral Lichen Planus: A Systematic Review
Source: Pathophysiology. 2025 Sep 28;32(4):51. doi: 10.3390/pathophysiology32040051 (PMC12550971; doi:10.3390/pathophysiology32040051)
Supplement: Supplementary file 1 [file pathophysiology-32-00051-s001.zip]

Archive with 1 entries (1 files):
- pathophysiology-3880773 -supplementary.pdf
